# Supplementary material for: Mitonuclear Interactions Produce Diverging Responses to Mild Stress in Drosophila Larvae
Source: Front Genet. 2021 Sep 16;12:734255. doi: 10.3389/fgene.2021.734255 (PMC8482813; doi:10.3389/fgene.2021.734255)
Supplement: Supplementary file 2 [file Table_2.XLSX]

## Sheet: Sheet1
O2 flux per mg tissue										H2O2 per mg tissue
N_L	df	SS	MS	F value	p					N_L	df	SS	MS	F value	p
mito	2	0.719	0.3593	0.4207	0.659346					mito	2	0.004171	0.002085	0.4017	0.673773
treat	2	12.095	6.0473	7.0797	0.002 **					treat	2	0.088534	0.044267	8.5274	0.002 **
mito:treat	4	1.508	0.3771	0.4414	0.777939					mito:treat	4	0.063449	0.015862	3.0556	0.037 *
Tukey's posthoc										Tukey's posthoc
Contrast	Estimate	df	t-ratio	p						Contrast	Estimate	df	t-ratio	p
WTC-WTN	-0.48238	42	-0.904	0.9915						WTC-WTN	-0.05667	23	-0.963	0.9858
WTC-WTP	0.6626	42	1.184	0.9556						WTC-WTP	-0.05333	23	-0.907	0.9903
WTN-WTP	1.14498	42	2.046	0.5219						WTN-WTP	0.00333	23	0.057	1
COXC-COXN	-1.03501	42	-1.771	0.7002						COXC-COXN	-0.25417	23	-4.619	0.003 **
COXC-COXP	0.45906	42	0.82	0.9956						COXC-COXP	-0.01417	23	-0.257	1
COXN-COXP	1.49407	42	2.67	0.1899						COXN-COXP	0.24	23	4.08	0.011 *
BARC-BARN	0.01984	42	0.037	1						BARC-BARN	-0.0525	23	-1.03	0.9785
BARC-BARP	0.98193	42	1.755	0.7102						BARC-BARP	0.033	23	0.683	0.9986
BARN-BARP	0.96209	42	1.871	0.6363						BARN-BARP	0.0855	23	1.769	0.7004
N_P	df	SS	MS	F value	p					N_P	df	SS	MS	F value	p
mito	2	118.93	59.47	1.2667	0.2923					mito	2	0.009718	0.004859	0.9726	0.393106
treat	2	1881.19	940.6	20.0368	<0.001 ***					treat	2	0.1042	0.0521	10.4294	<0.001 ***
mito:treat	4	14.43	3.61	0.0768	0.9889					mito:treat	4	0.074786	0.018696	3.7426	0.017 *
Tukey's posthoc										Tukey's posthoc
Contrast	Estimate	df	t-ratio	p			­			Contrast	Estimate	df	t-ratio	p
WTC-WTN	-4.4066	42	-1.114	0.9688						WTC-WTN	-0.046667	23	-0.809	0.9954
WTC-WTP	-14.0601	42	-3.389	0.037 *						WTC-WTP	-0.04	23	-0.693	0.9984
WTN-WTP	-9.6535	42	-2.327	0.35						WTN-WTP	0.006667	23	0.116	1
COXC-COXN	-1.7733	42	-0.409	1						COXC-COXN	-0.270833	23	-5.017	0.001 **
COXC-COXP	-13.6251	42	-3.284	0.048 *						COXC-COXP	-0.004167	23	-0.077	1
COXN-COXP	-11.8518	42	-2.857	0.1294						COXN-COXP	0.266667	23	4.621	0.003 **
BARC-BARN	-3.0155	42	-0.752	0.9976						BARC-BARN	-0.0575	23	-1.151	0.9592
BARC-BARP	-14.9718	42	-3.609	0.021 *						BARC-BARP	0.0445	23	0.939	0.9879
BARN-BARP	-11.9563	42	-3.137	0.0688						BARN-BARP	0.102	23	2.151	0.466
NPro_P	df	SS	MS	F value	p					NPro_P	df	SS	MS	F value	p
mito	2	154.12	77.06	1.1689	0.3206					mito	2	0.006425	0.003213	0.6407	0.536051
treat	2	2394.4	1197.2	18.1595	<0.001 ***					treat	2	0.099116	0.049558	9.8841	<0.001 ***
mito:treat	4	7.96	1.99	0.0302	0.9982					mito:treat	4	0.066539	0.016635	3.3177	0.028 *
Tukey's posthoc										Tukey's posthoc
Contrast	Estimate	df	t-ratio	p						Contrast	Estimate	df	t-ratio	p
WTC-WTN	-4.85	42	-1.036	0.9799						WTC-WTN	-0.06	23	-1.038	0.9776
WTC-WTP	-16.1	42	-3.275	0.049 *						WTC-WTP	-0.06667	23	-1.153	0.9586
WTN-WTP	-11.25	42	-2.288	0.3721						WTN-WTP	-0.00667	23	-0.115	1
COXC-COXN	-4.5	42	-0.877	0.9931						COXC-COXN	-0.25333	23	-4.684	0.003 **
COXC-COXP	-16.15	42	-3.285	0.048 *						COXC-COXP	0.00333	23	0.062	1
COXN-COXP	-11.65	42	-2.37	0.327						COXN-COXP	0.25667	23	4.439	0.005 **
BARC-BARN	-3.31	42	-0.697	0.9986						BARC-BARN	-0.07	23	-1.398	0.8874
BARC-BARP	-16.63	42	-3.383	0.038 *						BARC-BARP	0.026	23	0.547	0.9997
BARN-BARP	-13.32	42	-2.948	0.106						BARN-BARP	0.096	23	2.021	0.5451
NProS_P	df	SS	MS	F value	p					NProS_P	df	SS	MS	F value	p
mito	2	570.3	285.16	1.3671	0.26596					mito	2	0.001501	0.00075	0.1704	0.844413
treat	2	1113.4	556.71	2.6688	0.08107					treat	2	0.07376	0.03688	8.3722	0.002 **
mito:treat	4	590.4	147.61	0.7076	0.59125					mito:treat	4	0.05761	0.014403	3.2695	0.029 *
Tukey's posthoc										Tukey's posthoc
Contrast	Estimate	df	t-ratio	p						Contrast	Estimate	df	t-ratio	p
WTC-WTN	-12.8261	42	-1.538	0.831						WTC-WTN	-0.06333	23	-1.169	0.9554
WTC-WTP	-13.2301	42	-1.513	0.8433						WTC-WTP	-0.08333	23	-1.538	0.8266
WTN-WTP	-0.404	42	-0.046	1						WTN-WTP	-0.02	23	-0.369	1
COXC-COXN	-19.6098	42	-2.147	0.4572						COXC-COXN	-0.22417	23	-4.422	0.005 **
COXC-COXP	-11.5653	42	-1.322	0.9188						COXC-COXP	-0.00417	23	-0.082	1
COXN-COXP	8.0445	42	0.92	0.9905						COXN-COXP	0.22	23	4.06	0.012 *
BARC-BARN	-0.0576	42	-0.007	1						BARC-BARN	-0.0525	23	-1.119	0.9652
BARC-BARP	-4.3149	42	-0.493	0.9999						BARC-BARP	0.0325	23	0.73	0.9977
BARN-BARP	-4.2573	42	-0.53	0.9998						BARN-BARP	0.085	23	1.909	0.6147
NProSGp_P	df	SS	MS	F value	p					NProSGp_P	df	SS	MS	F value	p
mito	2	254.8	127.4	0.3631	0.69769					mito	2	0.0128	0.0064	1.2961	0.292847
treat	2	2368.4	1184.18	3.3749	0.044 *					treat	2	0.078101	0.03905	7.9084	0.002 **
mito:treat	4	858.5	214.64	0.6117	0.65651					mito:treat	4	0.066417	0.016604	3.3627	0.026 *
Tukey's posthoc										Tukey's posthoc
Contrast	Estimate	df	t-ratio	p						Contrast	Estimate	df	t-ratio	p
WTC-WTN	-19.229	42	-1.778	0.6956						WTC-WTN	-0.06667	23	-1.162	0.9568
WTC-WTP	-6.731	42	-0.593	0.9996						WTC-WTP	-0.07667	23	-1.336	0.9096
WTN-WTP	12.499	42	1.102	0.9707						WTN-WTP	-0.01	23	-0.174	1
COXC-COXN	-27.101	42	-2.288	0.3723						COXC-COXN	-0.22833	23	-4.254	0.008 **
COXC-COXP	-6.444	42	-0.568	0.9997						COXC-COXP	0.025	23	0.466	0.9999
COXN-COXP	20.656	42	1.821	0.6684						COXN-COXP	0.25333	23	4.415	0.005 **
BARC-BARN	-3.615	42	-0.33	1						BARC-BARN	-0.045	23	-0.906	0.9904
BARC-BARP	0.374	42	0.033	1						BARC-BARP	0.0315	23	0.668	0.9988
BARN-BARP	3.989	42	0.383	1						BARN-BARP	0.0765	23	1.623	0.7833
NProSGp_E	df	SS	MS	F value	p					NProSGp_E	df	SS	MS	F value	p
mito	2	412.8	206.39	0.6167	0.54455					mito	2	0.009532	0.0047659	1.308	0.289722
treat	2	3077.9	1538.93	4.5983	0.016 *					treat	2	0.062945	0.0314724	8.6377	0.002 **
mito:treat	4	755.3	188.83	0.5642	0.68992					mito:treat	4	0.074942	0.0187355	5.142	0.004 **
Tukey's posthoc										Tukey's posthoc
Contrast	Estimate	df	t-ratio	p						Contrast	Estimate	df	t-ratio	p
WTC-WTN	-19.352	42	-1.832	0.6613						WTC-WTN	0.06	23	-1.217	0.9443
WTC-WTP	-7.091	42	-0.64	0.9992						WTC-WTP	-0.07	23	-1.42	0.8786
WTN-WTP	12.261	42	1.107	0.97						WTN-WTP	-0.01	23	-0.203	1
COXC-COXN	-29.847	42	-2.58	0.2257						COXC-COXN	-0.22667	23	-4.917	0.002 **
COXC-COXP	-6.782	42	-0.612	0.9994						COXC-COXP	0.02333	23	0.506	0.9998
COXN-COXP	23.066	42	2.082	0.4984						COXN-COXP	0.25	23	5.072	0.001 **
BARC-BARN	-8.064	42	-0.753	0.9976						BARC-BARN	-0.01	23	-0.234	1
BARC-BARP	-2.433	42	-0.22	1						BARC-BARP	0.0535	23	1.321	0.9146
BARN-BARP	5.631	42	0.553	0.9997						BARN-BARP	0.0635	23	1.568	0.8116
										WTN-COXN	-0.17	23	-3.449	0.046 *
ProSGp_E	df	SS	MS	F value	p					COXN-BARN	0.17917	23	3.886	0.018 *
mito	2	768.3	384.13	1.4898	0.237097
treat	2	5072.6	2536.29	9.8365	<0.001 ***					ProSGp_E	df	SS	MS	F value	p
mito:treat	4	799.3	199.82	0.775	0.547708					mito	2	0.008339	0.004169	0.9566	0.398972
										treat	2	0.063902	0.031951	7.3304	0.003 **
Tukey's posthoc										mito:treat	4	0.097581	0.024395	5.5969	0.003 **
Contrast	Estimate	df	t-ratio	p
WTC-WTN	-24.869	42	-2.683	0.1852						Tukey's posthoc
WTC-WTP	-4.616	42	-0.475	0.9999						Contrast	Estimate	df	t-ratio	p
WTN-WTP	20.253	42	2.083	0.4979						WTC-WTN	-0.09	23	-1.67	0.7578
COXC-COXN	-28.676	42	-2.824	0.1388						WTC-WTP	-0.09	23	-1.67	0.7578
COXC-COXP	3.222	42	0.331	1						WTN-WTP	0	23	0	1
COXN-COXP	31.897	42	3.28	0.049 *						COXC-COXN	-0.2475	23	-4.908	0.002 **
BARC-BARN	-10.276	42	-1.093	0.9721						COXC-COXP	0.0125	23	0.248	1
BARC-BARP	2.382	42	0.245	1						COXN-COXP	0.26	23	4.823	0.002 **
BARN-BARP	12.658	42	1.417	0.8849						BARC-BARN	0.0225	23	0.482	0.9999
										BARC-BARP	0.0675	23	1.524	0.8331
ProGp_E	df	SS	MS	F value	p					BARN-BARP	0.045	23	1.016	0.9802
mito	2	371.6	185.82	2.3104	0.1117					COXN-BARN	0.205	23	4.066	0.012 *
treat	2	2826.1	1413.04	17.5693	<0.001 ***
mito:treat	4	539.3	134.83	1.6764	0.1734					ProGp_E	df	SS	MS	F value	p
										mito	2	0.000808	0.000404	0.0848	0.91898
Tukey's posthoc										treat	2	0.089743	0.044872	9.4155	0.001 **
Contrast	Estimate	df	t-ratio	p						mito:treat	4	0.081424	0.020356	4.2714	0.010 *
WTC-WTN	-13.833	42	-2.672	0.1892
WTC-WTP	0.765	42	0.141	1						Tukey's posthoc
WTN-WTP	14.598	42	2.688	0.1831						Contrast	Estimate	df	t-ratio	p
COXC-COXN	-22.842	42	-4.027	0.0065						WTC-WTN	-0.11667	23	-2.07	0.5151
COXC-COXP	4.388	42	0.808	0.996						WTC-WTP	-0.09333	23	-1.656	0.7654
COXN-COXP	27.23	42	5.014	<0.001 ***						WTN-WTP	0.02333	23	0.414	1
BARC-BARN	-8.108	42	-1.544	0.8281						COXC-COXN	-0.24583	23	-4.662	0.003 **
BARC-BARP	1.39	42	0.256	1						COXC-COXP	0.01417	23	0.269	1
BARN-BARP	9.498	42	1.904	0.6151						COXN-COXP	0.26	23	4.613	0.003 **
COXN-BARN	18.554	42	3.533	0.025 *						BARC-BARN	-0.005	23	-0.102	1
										BARC-BARP	0.0665	23	1.436	0.8723
CIV	df	SS	MS	F value	p					BARN-BARP	0.0715	23	1.544	0.8236
mito	2	266	133.1	0.1194	0.88777
treat	2	7940	3969.9	3.5608	0.037 *					ROX	df	SS	MS	F value	p
mito:treat	4	3631	907.7	0.8142	0.52332					mito	2	0.001028	0.000514	0.0702	0.932373
										treat	2	0.130565	0.065283	8.9249	0.001 **
Tukey's posthoc										mito:treat	4	0.120158	0.030039	4.1068	0.012 *
Contrast	Estimate	df	t-ratio	p
WTC-WTN	-35.093	42	-1.82	0.6689						Tukey's posthoc
WTC-WTP	-2.214	42	-0.109	1						Contrast	Estimate	df	t-ratio	p
WTN-WTP	32.879	42	1.626	0.7852						WTC-WTN	-0.1	23	-1.432	0.8739
COXC-COXN	-43.127	42	-2.042	0.5243						WTC-WTP	-0.1	23	-1.432	0.8739
COXC-COXP	1.549	42	0.077	1						WTN-WTP	0	23	0	1
COXN-COXP	44.676	42	2.21	0.4184						COXC-COXN	-0.3125	23	-4.784	0.002 **
BARC-BARN	1.505	42	0.077	1						COXC-COXP	0.01083	23	0.166	1
BARC-BARP	10.711	42	0.53	0.9998						COXN-COXP	0.32333	23	4.63	0.003 **
BARN-BARP	9.206	42	0.496	0.9999						BARC-BARN	-0.0325	23	-0.537	0.9997
										BARC-BARP	0.0585	23	1.02	0.9798
JP	df	SS	MS	F value	p					BARN-BARP	0.091	23	1.586	0.8025
mito	2	0.000678	0.000339	0.1363	0.8729
treat	2	0.10168	0.05084	20.4447	<0.001 ***
mito:treat	4	0.003932	0.000983	0.3953	0.8109
Tukey's posthoc
Contrast	Estimate	df	t-ratio	p
WTC-WTN	-0.00573	42	-0.199	1
WTC-WTP	-0.09706	42	-3.214	0.0571
WTN-WTP	-0.09133	42	-3.025	0.0892
COXC-COXN	0.03912	42	1.24	0.9424
COXC-COXP	-0.07963	42	-2.637	0.2023
COXN-COXP	-0.11875	42	-3.933	0.009 **
BARC-BARN	-0.00878	42	-0.301	1
BARC-BARP	-0.0963	42	-3.189	0.0607
BARN-BARP	-0.08752	42	-3.154	0.0659
Pro_con	df	SS	MS	F value	p
mito	2	0.019646	0.0098231	3.0451	0.05822
treat	2	0.006983	0.0034916	1.0824	0.34806
mito:treat	4	0.034279	0.0085697	2.6565	0.046 *
Tukey's posthoc
Contrast	Estimate	df	t-ratio	p
WTC-WTN	0.00758	42	0.231	1
WTC-WTP	-0.01889	42	-0.549	0.9997
WTN-WTP	-0.02647	42	-0.77	0.9971
COXC-COXN	-0.11992	42	-3.339	0.042 *
COXC-COXP	-0.03432	42	-0.998	0.9841
COXN-COXP	0.08561	42	2.489	0.2662
BARC-BARN	0.01122	42	0.337	1
BARC-BARP	-0.00447	42	-0.13	1
BARN-BARP	-0.0157	42	-0.497	0.9999
WTN-COXN	-0.1254	42	-3.646	0.019 *
COXN-BARN	0.11649	42	3.503	0.028 *
S_con	df	SS	MS	F value	p
mito	2	0.2603	0.13016	2.0609	0.14003
treat	2	5.3816	2.69078	42.6044	<0.001 ***
mito:treat	4	0.6888	0.17219	2.7264	0.042 *
Tukey's posthoc
Contrast	Estimate	df	t-ratio	p
WTC-WTN	-0.1602	42	-1.104	0.9703
WTC-WTP	0.4666	42	3.066	0.0812
WTN-WTP	0.6268	42	4.119	0.005 **
COXC-COXN	-0.3022	42	-1.901	0.6168
COXC-COXP	0.6623	42	4.352	0.003 **
COXN-COXP	0.9644	42	6.338	<0.001 ***
BARC-BARN	0.3034	42	2.062	0.5117
BARC-BARP	0.8772	42	5.764	<0.001 ***
BARN-BARP	0.5738	42	4.104	0.005 **
COXN-BARN	0.4905	42	3.333	0.043 *
Gp_con	df	SS	MS	F value	p
mito	2	0.11017	0.055083	35.8201	<0.001 ***
treat	2	0.34659	0.173295	112.694	<0.001 ***
mito:treat	4	0.02319	0.005798	3.7704	0.010 *
Tukey's posthoc
Contrast	Estimate	df	t-ratio	p
WTC-WTN	-0.02145	42	-0.947	0.9885
WTC-WTP	0.21729	42	9.151	<0.001 ***
WTN-WTP	0.23873	42	10.054	<0.001 ***
COXC-COXN	-0.01184	42	-0.477	0.9999
COXC-COXP	0.1526	42	6.427	<0.001 ***
COXN-COXP	0.16444	42	6.925	<0.001 ***
BARC-BARN	-0.07153	42	-3.115	0.0724
BARC-BARP	0.09558	42	4.025	0.007 **
BARN-BARP	0.16711	42	7.66	<0.001 ***
WTC-COXC	0.09294	42	3.914	0.009 **
WTC-BARC	0.1569	42	6.608	<0.001 ***
WTN-COXN	0.10255	42	4.319	0.003 **
WTN-BARN	0.10682	42	4.896	<0.001 ***
JEXPE	df	SS	MS	F value	p
mito	2	0.001085	0.00054256	0.5158	0.60077
treat	2	0.002426	0.00121293	1.1531	0.32546
mito:treat	4	0.01003	0.00250762	2.3838	0.06652
Tukey's posthoc
Contrast	Estimate	df	t-ratio	p
WTC-WTN		42		NS
WTC-WTP		42		NS
WTN-WTP		42		NS
COXC-COXN		42		NS
COXC-COXP		42		NS
COXN-COXP		42		NS
BARC-BARN		42		NS
BARC-BARP		42		NS
BARN-BARP		42		NS
JEXCIV	df	SS	MS	F value	p
mito	2	0.14455	0.072276	1.6211	0.2098
treat	2	0.31615	0.158073	3.5456	0.038 *
mito:treat	4	0.15231	0.038077	0.8541	0.49929
Tukey's posthoc
Contrast	Estimate	df	t-ratio	p
WTC-WTN		42		NS
WTC-WTP		42		NS
WTN-WTP		42		NS
COXC-COXN		42		NS
COXC-COXP		42		NS
COXN-COXP		42		NS
BARC-BARN		42		NS
BARC-BARP		42		NS
BARN-BARP		42		NS
